# Supplementary material for: Multiple breath washout test data for healthy controls
Source: Data Brief. 2020 Dec 10;34:106641. doi: 10.1016/j.dib.2020.106641 (PMC7749374; doi:10.1016/j.dib.2020.106641)
Supplement: Supplementary file 1 [file mmc1.xlsx]

## Sheet: Control_data_20201111
sex	race	ethnicity	age	height_cm	weight_kg	bmi	smoking_status	packyears	frc	lci_score	lci_5_norm	m1_m0	m2_m0	scondvt	sacinvt	rq	vt_frc	vtmean_ml	vd_co2	cev
Male	African-American/Black	NH white	34	173	76.6	25.5939	Never	0	3.172	6.93	5.09	1.57	4.97	0.029	0.063	1.2	0.35	1111	202	22.92
Male	African-American/Black	NH white	36	183	101	30.1592	Never	0	2.861	7.66	5.3	1.74	6.36	0.014	0.102	0.97	0.34	965	196	23.31
Male	African-American/Black	NH white	21	181	87	26.556	Never	0	3.341	7.54	5.34	1.76	6.71	0.011	0.104	0.85	0.466	1521	183	26.19
Male	African-American/Black	NH white	21	170	79	27.3356	Never	0	3.034	7.45	5.14	1.7	5.7	0	0.1	0.83	0.145	439	98	26.3
Male	African-American/Black	NH white	50	174	73	24.1115	Former	26	3.635	8.19	5.85	1.9	7.34	0.011	0.155	1.11	0.201	732	189	32.33
Male	More than one race	Hispanic	38	168	72	25.5102	Never	0	3.418	7.19	5.15	1.63	5.3	0.026	0.078	1.04	0.254	864	163	25.95
Male	White	NH white	34	178	73	23.04	Never	0	4.554	7.03	4.85	1.56	4.81	0.019	0.081	0.97	0.193	878	150	33.88
Male	White	NH white	26	180	79	24.3827	Former	0.025	3.203	5.73	4.42	1.36	3.57	0.017	0.079	0.9	0.36	1150	166	19.1
Male	White	NH white	31	185	75	21.9138	Never	0	4.783	7.29	5.2	1.64	5.3	0.009	0.058	1.06	0.186	891	194	37.19
Male	White	NH white	33	180	79.5	24.537	Never	0	3.465	7.22	5.05	1.61	5.21	0.014	0.051	0.95	0.268	929	175	26.38
Male	White	NH white	27	187	78	22.3055	Never	0	4.821	6.59	4.9	1.52	4.49	0.006	0.119	0.9	0.225	1082	177	33.26
Male	White	NH white	33	188	151	42.723	Current	15	2.717	7.16	5.23	1.62	5.54	0.02	0.129	1.16	0.712	1928	168	19.93
Male	White	NH white	43	176	72	23.2438	Former	3.6	5.65	6.47	4.7	1.49	4.23	0.018	0.109	0.97	0.162	909	168	38.52
Male	White	NH white	54	185	71.8	20.9788	Never	0	4.914	7.31	5.26	1.66	5.28	0	0.13	0.87	0.168	823	219	38.12
Male	White	NH white	43	177	87	27.7698	Never	0	3.776	6.53	4.69	1.48	4.37	0.008	0.041	0.94	0.325	1124	151	25.63
Male	White	NH white	32	177	67	21.3859	Never	0	3.317	6.93	4.82	1.55	4.77	0.01	0.052	0.92	0.249	824	140	24.42
Male	White	NH white	33	183	76.7	22.903	Current	1.7	4.309	6.43	4.7	1.47	4.17	0.023	0.076	0.92	0.225	961	167	29.16
Male	White	NH white	62	186	107.7	31.1308	Never	0	3.88	7.46	5.21	1.64	5.58	0.001	0.019	0.93	0.364	1414	239	29.93
Male	White	NH white	39	175	88	28.7347	Never	0	2.628	6.97	4.86	1.56	4.95	0.028	0.006	0.98	0.41	1076	163	19.14
Male	White	NH white	36	174	83	27.4145	Never	0	3.336	7.15	5.23	1.61	5.29	0.018	0.107	1.13	0.381	1272	174	24.76
Male	White	Other	31	176	80.7	26.0524	Never	0	4.763	6.02	4.5	1.39	3.72	0.007	0.028	1.03	0.187	890	188	30.15
Male	More than one race	NH white	30	168	95.7	33.9073	Never	0	2.783	7.7	4.83	1.63	5.56	0.021	0.029	0.99	0.268	746	135	22.96
Male	White	NH white	27	172	58.7	19.8418	Never	0	4.46	6	4.55	1.43	4.1	0.009	0.048	0.84	0.365	1571	179	27.49
Male	White	NH white	33	181	102	31.1346	Never	0	3.981	7.81	5.35	1.75	6.25	0.012	0.153	0.86	0.22	873	196	33.09
Male	White	NH white	27	169	95	33.2621	Never	0	2.537	7	4.99	1.65	5.83	0.029	0.053	1.02	0.398	1009	145	18.82
Male	White	NH white	58	170	76	26.2976	Former	8.75	3.23	7	5.18	1.68	5.66	0.019	0.084	0.79	0.276	892	186	24.23
Male	White	NH white	33	177	83	26.493	Never	0	3.004	7.15	5.19	1.69	5.83	0.01	0.088	0.81	0.248	743	138	23.43
Male	White	NH white	29	180	72	22.2222	Never	0	3.761	7.93	5.62	1.79	6.55	0.004	0.154	0.83	0.195	727	154	32.19
Male	White	NH white	43	179.3	86	26.7509	Never	0	2.983	8.22	5.99	2.02	10.11	0.002	0.108	1.13	0.857	2544	203	25.12
Male	White	NH white	23	179	116	36.2036	Current	0.05	4.701	8.17	5.38	1.81	6.87	0.041	0.07	1.05	0.165	774	173	41.48
Male	White	NH white	35	180	70	21.6049	Never	0	4.989	6.87	4.66	1.5	4.51	0.035	0.047	0.78	0.201	1003	133	36.44
Male	White	NH white	35	170	101	34.9481	Never	0	2.741	7.06	4.91	1.61	5.27	0.018	0.061	0.77	0.264	722	116	21
Male	White	NH white	30	179	74	23.0954	Never	0	4.137	6	4.57	1.44	4.2	0.029	0.024	1.08	0.336	1381	183	25.95
Male	White	NH white	29	169	73	25.5593	Former	2.45	3.272	7.1	5.01	1.13	3.64	0.009	0.662	0.89	0.587	1905	148	23.86
Male	White	NH white	68	189	78	21.8359	Never	0	5.999	8.9	6.27	1.98	7.72	0.013	0.153	0.83	0.149	891	229	57.05
Male	White	NH white	59	170	74	25.6055	Never	0	4.111	6.97	5.11	1.61	5.23	0.005	0.046	0.97	0.288	1178	196	30.11
Male	White	NH white	29	192	85	23.0577	Never	0	5.649	6.95	5.14	1.64	5.22	0.008	0.087	0.89	0.151	852	196	42.16
Male	White	NH white	47	179	85	26.5285	Never	0	4.362	8.11	5.84	1.83	6.79	0.041	0.464	0.96	0.149	644	165	38.63
Male	More than one race	Other	30	170	88	30.4498	Never	0	3.611	7.11	5.66	1.68	6.53	0.052	0.075	1.1	0.959	3391	251	25.88
Male	White	NH white	77	178	72	22.7244	Never	0	4.638	9.52	6.65	2.15	9.21	0.012	0.298	0.92	0.135	627	177	48.3
Male	White	NH white	45	173	73	24.3911	Never	0	4.528	6.89	4.9	1.6	5.25	0.02	0.072	0.85	0.206	934	175	33.2
Male	White	NH white	36	185	113	33.0168	Never	0	3.035	7.86	5.4	1.83	7.31	0.033	0.166	0.98	0.593	1800	211	24.59
Male	White	NH white	31	182	74	22.3403	Never	0	4.542	6.38	4.49	1.46	4.23	0.011	0.053	0.71	0.193	874	113	31.15
Male	White	NH white	62	175	82	26.7755	Never	0	4.754	7.97	5.41	1.77	6.27	0.034	0.064	0.87	0.135	641	162	41.5
Male	White	NH white	50	184	95	28.06	Never	0	4.262	6.92	4.89	1.61	5.18	0.009	0.053	0.84	0.211	892	145	31.66
Male	White	NH white	38	174	68	22.46	Never	0	4.919	6.29	4.71	1.5	4.5	0.015	0.051	0.87	0.218	1067	191	32.71
Male	White	NH white	62	172	92	31.0979	Never	0	4.968	8.76	5.67	1.9	7.52	0.041	0.169	0.79	0.137	677	134	47.65
Male	White	NH white	28	183.4	87	25.8655	Never	0	3.424	6.02	4.75	1.46	4.38	0.02	0.024	0.66	0.47	1598	185	21.32
Male	White	NH white	37	196	102	26.5514	Never	0	4.622	7.12	4.89	1.62	5.31	0.024	0.096	0.86	0.222	1020	217	34.7
Male	White	NH white	47	172	91	30.7599	Former	31.5	3.028	7.79	5.15	1.72	6.2	0.019	0.102	0.84	0.258	784	121	25.37
Male	White	NH white	36	180	102	31.4815	Never	0	2.88	6.91	5.12	1.65	5.68	0.059	0.03	0.93	0.413	1174	162	21.09
Male	White	NH white	29	179	108	33.7068	Never	0	2.951	6.87	4.93	1.59	5.29	0.035	0.079	0.92	0.493	1459	161	21.13
Female	African-American/Black	NH white	30	168	88.7	31.4272	Never	0	1.554	9.63	6.68	2.33	12.1	0.021	0.079	0.88	0.385	599	107	16.45
Female	African-American/Black	Hispanic	34	157	86	34.8899	Never	0	1.948	7.31	5.05	1.68	5.84	0.027	0.049	0.88	0.277	538	95	15.96
Female	White	Hispanic	55	170.9	65	22.2551	Never	0	2.919	8.17	5.39	1.87	7.99	0.066	-0.033	1.06	0.532	1534	170	24.59
Female	White	Hispanic	56	164	90	33.4622	Never	0	2.926	7.44	5.16	1.67	5.85	0.016	0.084	0.94	0.418	1215	128	22.78
Female	White	NH white	34	161	51.3	19.7909	Never	0	2.558	6.45	4.66	1.45	4.18	0.033	0.045	0.89	0.256	646	119	17.73
Female	White	NH white	27	164	56	20.8209	Never	0	3.013	6.41	4.75	1.54	4.78	0.016	0.048	0.87	0.23	694	111	21.04
Female	White	NH white	27	166	57	20.6852	Never	0	2.992	6.54	4.66	1.53	4.68	0.002	0.063	0.89	0.185	554	87	21.85
Female	White	NH white	24	160	49	19.1406	Never	0	3.722	6.4	4.78	1.51	4.43	0.027	0.054	1.49	0.13	482	112	27.11
Female	White	NH white	20	174	63	20.8086	Never	0	3.6	6.71	4.9	1.6	5.1	0.003	0.083	0.88	0.257	924	164	25.81
Female	White	NH white	33	166	72	26.1286	Never	0	3.226	7.01	4.95	1.62	5.38	0.014	0.079	1.02	0.268	859	129	24.18
Female	White	NH white	56	165	68	24.977	Never	0	4.13	7.73	5.5	1.75	6.04	0.009	0.135	0.84	0.166	687	157	34.87
Female	White	NH white	59	162	75	28.578	Never	0	2.418	7.92	5.7	1.66	6.47	0	0.129	0.96	0.8	1927	122	19.74
Female	More than one race	NH white	34	161	57	21.9899	Never	0	3.997	6.62	4.89	1.54	4.61	0.021	0.174	0.94	0.174	694	138	28.87
Female	White	NH white	54	175	80	26.1224	Never	0	2.425	8.47	5.79	1.93	8.2	0	0.129	0.78	0.491	1184	126	21.6
Female	White	NH white	27	158	59	23.634	Never	0	3.577	7.24	5.33	1.7	5.57	0.001	0.166	0.85	0.127	456	101	29.73
Female	White	NH white	20	166	56	20.3223	Never	0	3.441	6.08	4.69	1.46	4.34	0.02	0.025	1.11	0.373	1289	142	21.93
Female	White	NH white	31	166	67	24.3141	Never	0	3.526	6.09	4.47	1.43	4.06	0.017	0.043	0.92	0.264	930	117	22.88
Female	White	NH white	32	188	83	23.4835	Never	0	3.29	6.9	4.9	1.6	5.35	0.009	0.052	0.82	0.352	1158	151	23.9
Female	White	NH white	27	167	54	19.3625	Never	0	2.899	6.4	4.76	1.51	4.51	0.01	0.076	0.89	0.286	834	95	20.15
Female	White	NH white	31	168	66	23.3844	Never	0	2.887	6.97	5.18	1.68	5.75	0.034	0.114	0.97	0.231	667	155	21.94
Female	White	NH white	56	158	86	34.4496	Never	0	2.242	8.29	5.33	1.8	6.88	0.017	0.081	0.83	0.239	534	96	20.95
Female	White	NH white	26	166	78	28.306	Never	0	2.149	6.8	4.84	1.57	5.11	0.016	0.048	1	0.374	803	113	15.7
Female	White	NH white	34	176	75	24.2123	Never	0	2.196	6.68	5.03	1.57	5.23	0.024	0.01	1.06	0.445	962	119	15.58
Female	White	NH white	31	170	76	26.2976	Never	0	3.953	6.73	4.74	1.54	4.72	0.005	0.057	0.9	0.171	675	123	29.17
Female	White	NH white	25	163	54	20.3244	Never	0	4.186	6.42	4.87	1.52	4.47	0.021	0.151	1.07	0.147	618	130	29.52
Female	White	NH white	33	178	75	23.6713	Never	0	3.44	6.56	4.66	1.53	4.69	0.017	0.06	0.99	0.254	870	167	24.14
Female	White	NH white	42	166	55	19.9594	Never	0	3.695	7.54	5.02	1.67	5.8	0.008	0.053	0.89	0.206	757	138	30.17
Female	American Indian/Alaska Native	NH white	50	176	89	28.7319	Never	0	2.866	7.53	5.19	1.7	5.88	0.026	0.072	0.81	0.195	558	123	24.14
Female	White	NH white	65	162	65	24.7676	Never	0	2.583	7.52	5.48	1.78	6.36	0.025	0.084	0.95	0.265	678	119	21.1
Female	White	NH white	47	169	91	31.8616	Former	4.5	2.667	7.27	5.38	1.63	5.46	0.025	0.024	1.02	0.404	1075	167	20.45
Female	White	NH white	56	168	121	42.8713	Former	7.5	2.843	7.25	5.07	1.69	5.95	0.057	0.088	0.86	0.221	626	94	22.72
Female	White	NH white	68	169	67	23.4586	Never	0	3.559	8.31	5.61	1.84	7.01	0.037	0.074	0.83	0.191	678	129	32.51
Female	More than one race	NH white	24	165	75	27.5482	Never	0	2.342	6.46	4.73	1.54	4.85	0.018	0.065	0.91	0.386	892	114	16.13
Female	White	NH white	54	159	52	20.5688	Never	0	2.235	7.11	5.12	1.67	5.62	0.016	0.092	0.8	0.215	478	83	18.31
Female	White	NH white	48	165	102	37.4656	Never	0	1.896	6.72	4.77	1.58	5.24	0.021	0.025	0.89	0.286	543	94	14.26
Female	White	NH white	24	158	55	22.0317	Never	0	2.521	6.61	4.92	1.55	4.72	0.017	0.142	1.01	0.182	456	96	19.17
Female	White	NH white	29	170	86	29.7578	Former	3.75	3.316	6.21	4.67	1.5	4.52	0.006	0.053	1.01	0.32	1058	129	21.75
Female	White	NH white	26	165	73	26.8136	Never	0	2.072	6.72	4.8	1.54	5.28	0.047	0.051	1.11	0.623	1269	115	14.5
Female	White	NH white	55	161	87	33.5635	Never	0	3.205	7.02	4.75	1.58	5.13	0.018	0.073	0.94	0.209	670	116	24.58
Female	White	NH white	70	160	63	24.6094	Never	0	3.663	6.61	4.99	1.56	4.9	0.015	0.072	0.91	0.222	811	136	25.99
Female	White	NH white	65	169	78	27.31	Never	0	2.856	7.07	5.09	1.71	6.14	0.002	0.017	0.97	0.397	1133	154	21.23
Female	White	NH white	64	161	80	30.863	Never	0	2.64	7.22	4.95	1.68	6.14	0.005	0.019	0.94	0.35	924	107	20.29
Female	White	NH white	64	167	88	31.5537	Former	26.4	2.604	8.36	5.61	1.89	7.44	0.048	0.124	0.9	0.267	697	133	23.6
Female	White	NH white	47	180	68	20.9877	Never	0	3.601	6.86	5.05	1.61	5.25	0.022	0.082	0.92	0.236	849	152	26.47
Female	White	NH white	34	170	67	23.1834	Former	11	3.475	6.54	4.89	1.51	4.79	0.024	0.052	1.07	0.367	1256	147	23.53
Female	White	NH white	35	167	66	23.6652	Never	0	3.674	7.52	4.58	1.61	5.52	0.001	0.057	1.01	0.163	602	98	30.63
Female	White	NH white	33	177	63	20.1092	Never	0	3.587	6.43	4.88	1.55	4.83	0.012	0.071	0.94	0.354	1267	195	24.15
Female	White	NH white	34	167	64	22.9481	Never	0	2.461	6.67	4.83	1.58	5.53	0.013	0.004	0.86	0.547	1313	110	16.75
Female	White	NH white	36	170	86	29.7578	Former	5.1	2.825	6.66	4.99	1.59	5.06	0.019	0.078	0.79	0.275	776	145	20.32
Female	White	NH white	33	175	70	22.8571	Never	0	3.063	6.86	4.89	1.61	5.33	0.022	0.054	0.93	0.315	963	137	22.35
Female	White	NH white	30	156	59	24.2439	Never	0	2.31	7.77	5.72	1.82	6.27	0	0.119	0.78	0.141	327	65	21.91
